# Supplementary material for: Experiences and Impacts of Intimate Partner Violence Against Men in Northern Ireland: Qualitative Findings from the Male Experiences of Intimate Partner Violence Study
Source: Behav Sci (Basel). 2026 Jun 16;16(6):1007. doi: 10.3390/bs16061007 (PMC13296042; doi:10.3390/bs16061007)
Supplement: Supplementary file 1 [file behavsci-16-01007-s001.zip]

Archive with 3 entries (3 files):
- Distress Protocol.pdf
- Full Code List.pdf
- Interview Schedule.pdf
